# Supplementary material for: Sestrin3 confers resistance to recombinant human arginase in small cell lung cancer by activating Akt/mTOR/ASS1 axis
Source: PLoS One. 2025 Dec 29;20(12):e0338802. doi: 10.1371/journal.pone.0338802 (PMC12747410; doi:10.1371/journal.pone.0338802)
Supplement: S1 File — (ZIP) [file pone.0338802.s006.zip]

Archive with 17 entries (16 files):
- WB Raw data/
- WB Raw data/Fig 3f-1.jpg
- WB Raw data/Fig 3f-2.jpg
- WB Raw data/Fig S3-1 (1).jpg
- WB Raw data/Fig S3-2.jpg
- WB Raw data/Fig S4-1.jpg
- WB Raw data/Fig S4-2.jpg
- WB Raw data/Fig2.jpg
- WB Raw data/Fig3-b.jpg
- WB Raw data/Fig3-g.jpg
- WB Raw data/Fig4-d.jpg
- WB Raw data/Fig5-g.jpg
- WB Raw data/Fig6-a.jpg
- WB Raw data/Fig6-a1.png
- WB Raw data/Fig6-c&e.jpg
- WB Raw data/Fig6-c&e1.jpg
- WB Raw data/Fig6-c&e2.jpg
